# Supplementary material for: Insights into the deglacial variability of phytoplankton community structure in the eastern equatorial Pacific Ocean using [231Pa/230Th]xs and opal-carbonate fluxes
Source: Sci Rep. 2022 Dec 23;12:22258. doi: 10.1038/s41598-022-26593-1 (PMC9789155; doi:10.1038/s41598-022-26593-1)
Supplement: Supplementary file 1 — Supplementary Information 1. [file 41598_2022_26593_MOESM1_ESM.xlsx]

## Sheet: Sheet1
Core ID	Average Sample Depth (cm)	Sample Type	Species	Lab Code	Method	δ13C	14C Age (BP)	14C Age error	Median Calibrated Age ( cal BP)	Age Range (cal BP)*
MV1014-02-17JC	24	Foraminifera	N. duetertrei	NOSAMS AMS	Hydrolysis	1.41	2570	20	2096	1887-2355
MV1014-02-17JC	40.5	Foraminifera	N. duetertrei	NOSAMS AMS	Hydrolysis	1.82	3710	20	3445	3219-3640
MV1014-02-17JC	55	Foraminifera	N. duetertrei	NOSAMS AMS	Hydrolysis	1.42	4280	20	4222	3999-4491
MV1014-02-17JC	71	Foraminifera	N. duetertrei	NOSAMS AMS	Hydrolysis	1.14	6600	25	6876	6636-7123
MV1014-02-17JC	85	Foraminifera	N. duetertrei	NOSAMS AMS	Hydrolysis	1.25	8240	30	8535	8335-8770
MV1014-02-17JC	99	Foraminifera	N. duetertrei	NOSAMS AMS	Hydrolysis	1	8900	35	9402	9172-9574
MV1014-02-17JC	109	Foraminifera	N. duetertrei	NOSAMS AMS	Hydrolysis	0.96	9180	30	9748	9545-10066
MV1014-02-17JC	125	Foraminifera	N. duetertrei	NOSAMS AMS	Hydrolysis	0.94	10500	35	11352	10313-11669
MV1014-02-17JC	141	Foraminifera	N. duetertrei	NOSAMS AMS	Hydrolysis	0.92	10050	35	11709	10899-12225
MV1014-02-17JC	155	Foraminifera	N. duetertrei	NOSAMS AMS	Hydrolysis	0.94	11050	40	12334	12052-12529
MV1014-02-17JC	161	Foraminifera	N. duetertrei	NOSAMS AMS	Hydrolysis	1.61	11150	35	12571	12391-12732
MV1014-02-17JC	171	Foraminifera	N. duetertrei	NOSAMS AMS	Hydrolysis	1.02	12050	45	13350	13092-13576
MV1014-02-17JC	211	Foraminifera	N. duetertrei	NOSAMS AMS	Hydrolysis	1.49	13750	45	15799	15476-16174
MV1014-02-17JC	220	Foraminifera	N. duetertrei	NOSAMS AMS	Hydrolysis		14350	60	16500	16137-16858
MV1014-02-17JC	235	Foraminifera	N. duetertrei	NOSAMS AMS	Hydrolysis	1.15	15100	65	17466	17112-17879
MV1014-02-17JC	271	Foraminifera	N. duetertrei	NOSAMS AMS	Hydrolysis	1.54	17850	65	20501	19926-20808
MV1014-02-17JC	300.5	Foraminifera	N. duetertrei	NOSAMS AMS	Hydrolysis	1.55	18100	70	21184	20806-21883
MV1014-02-17JC	356.5	Foraminifera	N. duetertrei	NOSAMS AMS	Hydrolysis		23800	180	27040	26052-27549
*95% Confidence interval
