# Supplementary material for: Insights into the deglacial variability of phytoplankton community structure in the eastern equatorial Pacific Ocean using [231Pa/230Th]xs and opal-carbonate fluxes
Source: Sci Rep. 2022 Dec 23;12:22258. doi: 10.1038/s41598-022-26593-1 (PMC9789155; doi:10.1038/s41598-022-26593-1)
Supplement: Supplementary file 2 — Supplementary Information 2. [file 41598_2022_26593_MOESM2_ESM.xlsx]

## Sheet: MV1014-02-17JC
Schimmenti et al. (2022)
MV1014-02-17JC, 0° 10.8297' S, 85° 52.0042' W; 2,846 m water depth
Depth (cm)	Age (kyr)	(+) Age Uncertainty (kyr)	(-) Age Uncertainty (kyr)	Initial [231Pa/230Th]xs	±	230Th-norm. Opal Flux (g cm-2 kyr -1)	±	230Th-norm. Bulk Carbonate Flux (g cm-2 kyr -1)	±	230Th-norm. Nannofossil Carbonate Flux (g cm-2 kyr -1)
89	8.851	0.354	0.348	0.171241	0.0055308			0.953003	0.000902529	0.584951
91	8.978	0.393	0.363	0.149088	0.0048153			0.966471	0.000915284
93	9.083	0.315	0.294					0.988646	0.000936284	0.662396
95	9.185	0.245	0.238	0.192027	0.00620214			0.878304	0.000831787
97	9.293	0.188	0.213	0.158665	0.00512462			1.12662	0.00106695	0.725489
99	9.402	0.172	0.23	0.186371	0.00601945	0.193884	0.00390837	0.954842	0.00090427
101	9.484	0.177	0.216	0.190064	0.00613876			1.1329	0.0010729	0.673848
103	9.55	0.171	0.178	0.178235	0.00575668			1.02821	0.000973749
105	9.615	0.199	0.166	0.181098	0.00584917	0.284132	0.00572763	1.24281	0.00117699	0.771636
107	9.681	0.254	0.177	0.164732	0.00532055			1.01948	0.000965483
109	9.748	0.318	0.203	0.239869	0.00774735	0.253732	0.00511481	1.18066	0.00111813	0.72394
111	9.911	0.315	0.227	0.204592	0.00660797			1.50315	0.00142354
113	10.181	0.277	0.361	0.265421	0.00857266	0.166116	0.00334862	1.30475	0.00123564	0.738547
115	10.468	0.273	0.572					1.4475	0.00137083
117	10.752	0.306	0.788	0.217221	0.00701586			1.27452	0.00120702	0.886078
119	11.03	0.372	1.01	0.215217	0.00695113	0.24672	0.00497346	1.13211	0.00107215
121	11.204	0.384	1.1	0.174843	0.00564713			0.978095	0.000926292	0.661261
123	11.28	0.342	1.073	0.211816	0.0068413			1.04583	0.00099044
125	11.352	0.317	1.039	0.215778	0.00696926	0.242458	0.00488754	1.07236	0.00101556	0.708643
127	11.42	0.34	1.029	0.207645	0.0067066			1.01533	0.000961556
129	11.475	0.41	1.014	0.241973	0.00781533	0.285328	0.00575173	1.15234	0.00109131	0.736619
131	11.518	0.458	0.992	0.235424	0.00760381			0.951531	0.000901135
133	11.552	0.463	0.966	0.211898	0.00684393	0.237707	0.00479176	0.822129	0.000778587	0.544762
135	11.585	0.474	0.94	0.177571	0.00573525			0.911682	0.000863397
137	11.618	0.498	0.921	0.21236	0.00685886			1.12465	0.00106509	0.767163
139	11.647	0.532	0.9	0.225102	0.00727041	0.318724	0.00642494	1.07801	0.00102092
141	11.709	0.516	0.81	0.211383	0.0068273			1.09448	0.00103651	0.719289
143	11.808	0.445	0.661	0.177794	0.00574244	0.154173	0.00310787	0.937273	0.000887632
145	11.906	0.384	0.58					1.03691	0.000981994	0.636394
147	12.004	0.334	0.525					1.02368	0.000969466
149	12.127	0.287	0.521	0.217924	0.00703857	0.263001	0.00530166	1.19036	0.00112732	0.762218
151	12.218	0.266	0.479	0.214104	0.0069152			1.15226	0.00109124
153	12.275	0.227	0.374	0.1914	0.00618188			0.957097	0.000906406	0.586608
155	12.334	0.195	0.282	0.146814	0.00474186	0.264649	0.00533488	1.14603	0.00108533
157	12.394	0.172	0.212	0.0578307	0.00186783			1.22699	0.001162	0.754125
159	12.459	0.17	0.195	0.164928	0.0053269	0.208993	0.00421295	1.30248	0.0012335
161	12.571	0.161	0.18	0.189696	0.00612687			1.43685	0.00136075	0.810592
163	12.727	0.146	0.152	0.180162	0.00581891	0.228131	0.00459873	1.07025	0.00101357
165	12.887	0.148	0.163					1.50366	0.00142402	0.819701
167	13.047	0.178	0.202	0.169213	0.00546528			1.60415	0.00151919
169	13.208	0.218	0.262	0.141943	0.00458453	0.202781	0.00408772	1.57809	0.00149451	0.844717
171	13.35	0.226	0.258	0.157997	0.00510305			1.60871	0.00152351
173	13.473	0.285	0.285	0.165697	0.00535172			1.4702	0.00139234
175	13.585	0.453	0.338	0.173288	0.00559691	0.215416	0.00434241	1.62004	0.00153424
177	13.695	0.656	0.405	0.199453	0.00644199			1.74912	0.00165648	0.868667
179	13.804	0.861	0.487	0.247177	0.00798339	0.253399	0.00510811	1.69259	0.00160295	0.7602
181	13.924	0.942	0.524	0.213907	0.00690884			1.71767	0.0016267
183	14.061	0.893	0.561	0.221454	0.00715258	0.276165	0.00556703	1.86694	0.00176806
185	14.206	0.864	0.633	0.212158	0.00685235			1.60928	0.00152405	0.868806
187	14.345	0.842	0.709	0.247788	0.00800313	0.327225	0.0065963	1.78706	0.00169241
189	14.466	0.892	0.786					1.71652	0.00162561	0.98258
191	14.589	0.896	0.801	0.192953	0.00623204	0.183244	0.00369389	1.73839	0.00164632
193	14.716	0.81	0.774	0.205001	0.00662119			1.75032	0.00165762	1.00551
195	14.843	0.739	0.799	0.269984	0.00872003	0.26011	0.00524338	1.40596	0.00133149
199	15.114	0.65	0.919					1.6789	0.00158998	0.856466
201	15.23	0.615	0.867	0.225736	0.0072909			1.51491	0.00143468
203	15.334	0.547	0.681	0.256331	0.00827906	0.22773	0.00459066	1.62741	0.00154121
205	15.44	0.484	0.529	0.212926	0.00687716			1.60397	0.00151902	1.04964
207	15.55	0.43	0.41	0.196532	0.00634766			1.62346	0.00153748
209	15.665	0.398	0.358	0.178032	0.00575014	0.135625	0.00273397	1.48943	0.00141055	0.944157
211	15.799	0.375	0.323	0.169431	0.00547234			1.64898	0.00156165
213	15.956	0.303	0.269	0.181335	0.00585682	0.426143	0.00859033	1.54016	0.00145859	0.826001
215	16.113	0.264	0.251	0.165601	0.00534862			1.55658	0.00147414
217	16.27	0.271	0.276					1.64227	0.00155529	0.979289
219	16.424	0.321	0.326	0.182003	0.0058784	0.161905	0.00326374	1.42047	0.00134524	0.786912
221	16.557	0.358	0.363	0.13068	0.00422073			1.43903	0.00136282
223	16.678	0.343	0.344	0.178135	0.00575346	0.184128	0.00371171	1.54688	0.00146495
225	16.796	0.316	0.333	0.139995	0.00452159			1.78461	0.00169009	1.07087
227	16.914	0.34	0.368	0.177165	0.00572213			1.58297	0.00149913
229	17.028	0.394	0.431	0.123617	0.00399261			1.69807	0.00160814	0.997469
231	17.156	0.486	0.497	0.156288	0.00504784			1.54038	0.00145879
233	17.308	0.493	0.447	0.144876	0.00467925	0.15468	0.00311809	1.31402	0.00124443	0.740017
235	17.466	0.435	0.348	0.107973	0.00348735			1.43643	0.00136036
237	17.617	0.413	0.354					1.40183	0.00132758	0.744153
239	17.764	0.506	0.411	0.152283	0.00491847	0.143945	0.00290169	1.5636	0.00148079	0.744998
241	17.92	0.69	0.501	0.113319	0.00366			1.51424	0.00143404
243	18.107	0.772	0.544	0.111711	0.00360807	0.146228	0.00294772	1.70127	0.00161116
245	18.287	0.753	0.592	0.133657	0.00431689			1.89318	0.00179291	0.919656
247	18.453	0.793	0.691	0.112429	0.00363125			1.49395	0.00141483
249	18.617	0.909	0.801	0.144611	0.00467069	0.138873	0.00279944	1.65419	0.00156658	0.743579
251	18.786	1.086	0.903	0.146962	0.00474662			1.87822	0.00177874
253	18.976	1.131	0.947	0.192337	0.00621215	0.153519	0.00309468	1.67092	0.00158242	0.796828
255	19.168	1.014	0.923	0.136585	0.00441148			1.80218	0.00170673
257	19.366	0.906	0.991	0.165262	0.00533769	0.15181	0.00306023	1.42701	0.00135143	0.839217
259	19.557	0.812	1.087					1.23484	0.00116944
261	19.723	0.792	1.197	0.138832	0.00448404			1.67178	0.00158324	1.01942
263	19.88	0.751	1.138	0.122478	0.00395583	0.165965	0.00334558	1.36138	0.00128928
265	20.042	0.628	0.92	0.095194	0.0030746			1.56996	0.00148681	0.798209
267	20.206	0.509	0.731	0.169317	0.00546864	0.190681	0.00384382	1.77007	0.00167632
269	20.39	0.408	0.601	0.113995	0.00368183			2.00312	0.00189703	1.07776
271	20.501	0.319	0.588	0.164039	0.00529819	0.201886	0.00406969	1.85598	0.00175769
273	20.548	0.307	0.575	0.101219	0.0032692			1.54683	0.00146491	0.932181
275	20.593	0.31	0.556	0.122143	0.00394501	0.199804	0.00402772	1.45272	0.00137578
277	20.637	0.338	0.54	0.078824	0.00254588			1.22579	0.00116087	0.705962
279	20.679	0.381	0.533	0.148574	0.00479868	0.191413	0.00385856	1.38014	0.00130704
281	20.722	0.456	0.526	0.113361	0.00366137			1.50239	0.00142282	0.955301
283	20.764	0.493	0.513	0.0921742	0.00297707			1.29135	0.00122295
285	20.808	0.492	0.488	0.145471	0.00469847	0.176989	0.00356781	1.27752	0.00120986	0.864931
287	20.85	0.502	0.479	0.126897	0.00409855			1.44357	0.00136711
289	20.895	0.547	0.466	0.15121	0.00488384	0.150909	0.00304207	1.2371	0.00117158	0.777325
291	20.936	0.584	0.476	0.139312	0.00449955			1.27783	0.00121015
293	20.977	0.617	0.454	0.13784	0.00445201			1.29958	0.00123075	0.911927
295	21.02	0.612	0.426	0.124265	0.00401354	0.139735	0.00281682	1.12428	0.00106473	0.709531
297	21.064	0.622	0.4	0.126093	0.0040726			1.17071	0.0011087
299	21.11	0.629	0.396	0.150577	0.00486338	0.16011	0.00322755	1.02515	0.000970851
301	21.215	0.679	0.391	0.15799	0.0051028			1.04029	0.000985193	0.704475
303	21.381	0.754	0.457					1.05423	0.000998392
305	21.54	0.93	0.557	0.15537	0.00501818	0.160085	0.00322705	1.08766	0.00103005	0.768894
307	21.692	1.188	0.667					0.955988	0.000905356
309	21.831	1.506	0.768	0.0993219	0.00320793	0.149441	0.00301248	0.941019	0.000891179	0.675995
311	22.016	1.652	0.839					1.07643	0.00101942
313	22.264	1.582	0.938					1.17806	0.00111567	0.812842
315	22.51	1.59	1.093					1.17727	0.00111492
317	22.733	1.693	1.233	0.143728	0.00464216	0.171341	0.00345395	1.16914	0.00110722	0.783002
319	22.943	1.885	1.379	0.153749	0.00496583	0.175762	0.00354306	1.23077	0.00116559	0.71704
321	23.17	1.936	1.432					1.57228	0.00148901
323	23.425	1.816	1.503					1.21133	0.00114718
325	23.679	1.744	1.589	0.104909	0.00338839	0.159526	0.00321579	1.26661	0.00119952	0.929873
327	23.937	1.703	1.729					1.15287	0.00109181
329	24.171	1.746	1.871					1.26385	0.00119692	0.926398
331	24.397	1.718	1.808					1.1387	0.00107839
333	24.636	1.583	1.729	0.0752777	0.00243134	0.187311	0.00377589	1.22179	0.00115708	0.849706
335	24.89	1.459	1.764	0.106993	0.00345569	0.203679	0.00410582	1.1377	0.00107745
